# Supplementary material for: Modulation of the Gut–Liver Axis and Nrf2/HO-1-Mediated Antioxidant Defense by Styela plicata Extract Against Alcoholic Liver Injury
Source: Antioxidants (Basel). 2026 Apr 13;15(4):480. doi: 10.3390/antiox15040480 (PMC13114156; doi:10.3390/antiox15040480)
Supplement: Supplementary file 1 [file antioxidants-15-00480-s001.zip]

Archive with 1 entries (1 files):
- antioxidants-4140231-supplementary.pdf
